# Supplementary material for: MRI-Guided Electrode Implantation for Chronic Intracerebral Recordings in a Rat Model of Post−Traumatic Epilepsy—Challenges and Gains
Source: Biomedicines. 2022 Sep 15;10(9):2295. doi: 10.3390/biomedicines10092295 (PMC9496327; doi:10.3390/biomedicines10092295)
Supplement: Supplementary file 1 [file biomedicines-10-02295-s001.zip]

Archive with 1 entries (1 files):
- biomedicines-1881131-supplementary.pdf
